# Supplementary material for: Limited Cheese Intake Paradigm Replaces Patterns of Behavioral Disorders in Experimental PTSD: Focus on Resveratrol Supplementation
Source: Int J Mol Sci. 2023 Sep 20;24(18):14343. doi: 10.3390/ijms241814343 (PMC10532287; doi:10.3390/ijms241814343)
Supplement: Supplementary file 1 [file ijms-24-14343-s001.zip]

Archive with 1 entries (1 files):
- ijms-2582307-supplementary.pdf
